# Supplementary material for: “I had the feeling that I was trapped”: a bedside qualitative study of cognitive and affective attitudes toward noninvasive ventilation in patients with acute respiratory failure
Source: Ann Intensive Care. 2019 Dec 2;9:134. doi: 10.1186/s13613-019-0608-6 (PMC6888797; doi:10.1186/s13613-019-0608-6)
Supplement: Supplementary file 2 — Additional file 2. Coding of the semi-structured interviews trancripts - integral raw data. [file 13613_2019_608_MOESM2_ESM.xlsx]

## Sheet: Title
Cognitive and affective attitudes towards noninvasive ventilation: a bedside qualitative study in patients with acute respiratory failure.
Marina Iosifyan et al.
Additional file 2
Coding of the semi-structured interviews trancripts - integral raw data

## Sheet: Definitions
Definitions
AAB	Affective attitudes before NIV
AAD	Affective attitudes during NIV
AAA	Affective attitudes after NIV
AO	Attitude object
VC	Verbal connector
CM	Common (evaluative) meaning term
CAB	Cognitive attitudes before NIV
CAD	Cognitive attitudes during NIV
CAA	Cognitive attitudes after NIV
ATC	Attitudes towards caregivers
ATR	Attitudes towards relatives

## Sheet: AAB
Affective attitudes before NIV
			Expert 1	Expert 2	Mean	Coefficient		Expert 1	Expert 2	Mean		Source
1	2	3	3c	3c		3c mean * 4c mean	4	4c	4c
Source	AO1	VC					AO2 or CM						Final
Patient 1	Comme j’ai vu l’appareil	ça m’a	3	3	3	-9	angoissé.	-3	-3	-3	-4.5	Patient 1	-0.5
Patient 1	J’	ai eu	3	3	3	-4.5	un peu d’angoisse.	-1	-2	-1.5	31.5	Patient 2	2.625
Patient 1	J’	ai voulu	3	3	3	9	absolument le faire.	3	3	3	0	Patient 3	0
Patient 2	Quand je l’avais vu la première fois	j’étais	3	3	3	6	plutôt calme.	2	2	2	16.5	Patient 4	2.75
Patient 2	Non,	pas	-3	-3	-3	7.5	d’anxiété.	-3	-2	-2.5	18	Patient 5	3
Patient 2		pas	-3	-3	-3	9	de la peur.	-3	-3	-3	9	Patient 6	3
Patient 2	J’	étais	3	3	3	9	motivé.	3	3	3	15	Patient 7	1.66667
Patient 3	Non	pas	-3	-3	-3	7.5	d’inquiétude. le déplaisir	-3	-2	-2.5	2.25	Patient 8	0.75
Patient 3	Ça	m’a	3	3	3	-7.5	pas plu.	-3	-2	-2.5	9	Patient 9	3
Patient 4	A cause du masque	Je n’étais pas	-3	-3	-3	7.5	inquiète.	-3	-2	-2.5	-9	Patient 10	-1.5
Patient 4	Je	n’avais pas	-3	-3	-3	9	peur.	-3	-3	-3		Mean	1.47917
Patient 5	Je	n’ai pas eu	-3	-3	-3	9	peur.	-3	-3	-3		Median	2.14583
Patient 5	J’	étais	3	3	3	9	calme.	3	3	3
Patient 6	Je	n’ai pas eu	-3	-3	-3	9	la peur.	-3	-3	-3
Patient 7	Ça	ne fait pas	-3	-3	-3	9	peur.	-3	-3	-3
Patient 7	C’	est	3	3	3	3	impressionnant.	3	-1	1
Patient 7	C’	est	3	3	3	3	impressionnant.	3	-1	1
Patient 8		rien	-3	0	-1.5	2.25	du tout.	-3	0	-1.5
Patient 9	Ça	ne m’a pas	-3	-3	-3	9	effrayé plus que ça.	-3	-3	-3
Patient 10	Ça	ne me plaisait pas	-2	-2	-2	-6	du tout.	3	3	3
Patient 10						-3	l’anxiété, oui.	-3	-3	-3

## Sheet: AAD
Affective attitudes during NIV
			Expert 1	Expert 2	Mean	Coefficient		Expert 1	Expert 2	Mean		Source
1	2	3	3c	3c		3c mean * 4c mean	4	4c	4c
Source	AO1	VC					AO2 or CM						Final
Patient 1	J’	étais	3	3	3	9	content évidement.	3	3	3	-15	Patient 1	-0.625
Patient 1	Tout	marchait	3	3	3	9	très bien.	3	3	3	-46.5	Patient 2	-2.58333
Patient 1	J’	étais	3	3	3	9	content	3	3	3	-31.5	Patient 3	-1.75
Patient 1	J’ai	eu	3	3	3	-9	l’impression d’être un prisonnier du truc.	-3	-3	-3	-40.5	Patient 4	-2.7
Patient 1	Moi qui n’était pas claustrophobe, j’	ai	3	3	3	-7.5	peur de le devenir	-2	-3	-2.5	-25.5	Patient 5	-1.0625
Patient 1	Je	suis obligé	3	3	3	-9	de subir.	-3	-3	-3	-42	Patient 6	-2.33333
Patient 1	J’	étais	3	3	3	-7.5	gêné.	-3	-2	-2.5	-27	Patient 7	-1.5
Patient 1	Je	peux	3	3	3	-9	plus le supporter	-3	-3	-3	-4.5	Patient 8	-0.375
Patient 2	Ça	fait	3	3	3	-9	mal	-3	-3	-3	-10.5	Patient 9	-0.269231
Patient 2	Ça	fait	3	3	3	-6	du bruit	-3	-1	-2	7.5	Patient 10	0.357143
Patient 2	C’	est	3	3	3	-7.5	fatiguant	-3	-2	-2.5		Mean	-1.28413
Patient 2	J’ai	trouvé cela	3	3	3	-7.5	perturbant	-3	-2	-2.5		Median	-1.28125
Patient 2	C’	est	3	3	3	-7.5	répétitif, vous ne pouvez pas penser à d’autres choses.	-3	-2	-2.5
Patient 2	En plus, le masque	est	3	3	3	-9	serré, serré et pendant toute la nuit...	-3	-3	-3
Patient 3	C’	est	3	3	3	-6	relativement embêtant, mais bon.	-2	-2	-2
Patient 3	Je	me suis senti	3	3	3	-7.5	ennuyé, oui, forcément.	-3	-2	-2.5
Patient 3	C’	est	3	3	3	-9	serré et très chiant à mettre.	-3	-3	-3
Patient 3	Dès que je mets le masque, j’	ai	3	3	3	-7.5	le sentiment de gêne.	-3	-2	-2.5
Patient 3	J’	ai	3	3	3	-9	le sentiment que je ne suis pas mobile, je ne suis pas indépendant.	-3	-3	-3
Patient 3	Je ne parle pas avec le masque.	Cela ne me… pas	-3	-3	-3	7.5	dérange	-3	-2	-2.5
Patient 4	Je	ne me sens pas	-3	-3	-3	-9	très bien.	3	3	3
Patient 4	On	se sent	3	3	3	-9	isolé.	-3	-3	-3
Patient 4	J’	étais	3	3	3	-7.5	anxieuse.	-3	-2	-2.5
Patient 4	Parce que c’	est	3	3	3	-7.5	désagréable, d’être serré, si isolée.	-3	-2	-2.5
Patient 4	Le fait que le masque est sur le visage. C’	est	3	3	3	-7.5	désagréable.	-3	-2	-2.5
Patient 5	Quand c’	est	3	3	3	-7.5	trop serré, ça m’inquiète	-3	-2	-2.5
Patient 5	Je	sais pas, j’ai peut-être	1	2	1.5	-4.5	l’impression d’étouffer avec le masque.	-3	-3	-3
Patient 5	J’	ai	3	3	3	-9	l ‘impression d’étouffer, ça c’est pas bon.	-3	-3	-3
Patient 5	Je parle, ce	n’est pas	-3	-3	-3	-7.5	évident	3	2	2.5
Patient 5	ça	ne m’… pas	-3	-3	-3	7.5	inquiète	-3	-2	-2.5
Patient 5	Je	n’aime pas	-3	-3	-3	-4.5	le masque	0	3	1.5
Patient 5	Dix minutes	ça fait	3	3	3	9	du bien.	3	3	3
Patient 5	Et après j’	ai	3	3	3	-9	l’impression de m’étouffer.	-3	-3	-3
Patient 6	Quand j’	utilise	3	3	3	-9	ce masque j’étouffe	-3	-3	-3
Patient 6	je	m’	0	3	1.5	-4.5	étouffe.	-3	-3	-3
Patient 6	Les deux fois qu’ils ont mis le masque. J’	ai	3	3	3	-9	étouffé.	-3	-3	-3
Patient 6	Oui, ça	m’a	3	3	3	-7.5	gêné.	-3	-2	-2.5
Patient 6	Je l’	ai	3	3	3	-3	retiré.	0	-2	-1
Patient 6	je	me suis sentie	3	3	3	-9	étouffée.	-3	-3	-3
Patient 7	Ça va, je	suis	3	3	3	9	restée calme.	3	3	3
Patient 7	Quand on a essayé deux fois, j’	n’ai pas	-3	-3	-3	0	supporté.	-3	3	0
Patient 7	Je	me suis senti	3	3	3	-9	étouffée.	-3	-3	-3
Patient 7	J’	étais	3	3	3	-9	étouffée	-3	-3	-3
Patient 7	J’	ai	3	3	3	-9	paniqué.	-3	-3	-3
Patient 7	Je	me suis senti	3	3	3	-9	étouffée.	-3	-3	-3
Patient 8		cela vous	0	3	1.5	-4.5	étouffe	-3	-3	-3
Patient 8	Non, il	n’y a pas	-3	0	-1.5	0	d’émotion à voir	0	0	0
Patient 8	Quand ça vous étouffe, vous	avez	3	3	3	-9	une impression que vous allez mourir.	-3	-3	-3
Patient 8	Ça	Ne fais pas	-3	-3	-3	9	mal	-3	-3	-3
Patient 9	Non,	pas	-3	-3	-3	9	de la peur.	-3	-3	-3
Patient 9	Donc, ça m’a fait..j’ai	eu	3	3	3	-9	la peur.	-3	-3	-3
Patient 9	Non, parce que seulement ce qui	est	3	3	3	-7.5	désagréable c’est quand il me serre.	-3	-2	-2.5
Patient 9	C’	est	3	3	3	-7.5	désagréable, oui.	-3	-2	-2.5
Patient 9	Je	fais	3	3	3	9	la nuit tranquille.	3	3	3
Patient 9	C’	Est juste..	3	3	3	-7.5	Voilà, la gêne physique	-3	-2	-2.5
Patient 9	Et c’est bien, ça	me permet	3	3	3	9	de bien me reposer quand même.	3	3	3
Patient 9	La méthode d’oxygène, ça remonte, c’	est	3	3	3	9	bien.	3	3	3
Patient 9	C’	est juste	3	3	3	-7.5	voilà, la gêne physique.	-3	-2	-2.5
Patient 9	Il y	a	3	3	3	-6	un peu de douleur, quand même.	-2	-2	-2
Patient 9	Parce que ça recommence comme un escat, c’	est	3	3	3	-3	un peu embêtant quand même, mais..ça me dérange pas.	-1	-1	-1
Patient 9	Ça m’	a	3	3	3	-7.5	gêné, mais c’est pas une fatigue, non.	-3	-2	-2.5
Patient 9	Ça se	passe	3	3	3	9	bien, vraiment bien.	3	3	3
Patient 10	J’ai mis à certain temps pour me régler et après c’	était	3	3	3	7.5	mieux.	3	2	2.5
Patient 10	Parce que je me suis rendu compte que je	pouvais	3	3	3	7.5	mieux respirer	3	2	2.5
Patient 10	Ça	vaut	3	3	3	9	mieux, il vaut mieux, ça c’est mieux.	3	3	3
Patient 10	Ce	n’est pas	-3	-3	-3	9	la peur	-3	-3	-3
Patient 10	C’	est	3	3	3	-7.5	difficile quand ça serre.	-3	-2	-2.5
Patient 10	Oui, ça	fait	3	3	3	-9	une douleur.	-3	-3	-3
Patient 10	Quand ça serre, c’	est	3	3	3	-9	trop.	-3	-3	-3

## Sheet: AAA
Affective attitudes after NIV
			Expert 1	Expert 2	Mean	Coefficient		Expert 1	Expert 2	Mean		Source
1	2	3	3c	3c		3c mean * 4c mean	4	4c	4c
Source	AO1	VC					AO2 or CM						Final
Patient 1	Je	sens d’abord	3	3	3	4.5	un peu d’air, oui.	1	2	1.5	Patient 1	4.5	-31.5	Patient 1	-2.1
Patient 1	Mais là après, je	ne pouvais plus	-3	-3	-3	-9	voir	3	3	3	Patient 1	-4.5	7.5	Patient 2	2.5
Patient 1	Je	veux	3	3	3	-9	arrêter	-3	-3	-3	Patient 1	-9	-13.5	Patient 3	-1.125
Patient 1	Je	N’en plus	-3	-3	-3	-9	peux	3	3	3	Patient 1	0	7.5	Patient 4	2.5
Patient 1	J’	ai	3	3	3	-9	arraché le masque, j’ai eu l’envie de l’arracher en plus.	-3	-3	-3	Patient 1	-9	33	Patient 5	2.75
Patient 2	Là vous	vous sentez	3	3	3	7.5	libérez quand même.	3	2	2.5	Patient 2	7.5	7.5	Patient 6	0.833333
Patient 3	Si j’	ai passé	3	3	3	6	une bonne nuit toute la nuit en masque bon bah ça va.	2	2	2	Patient 3	5	7.5	Patient 7	2.5
Patient 3	Je	Ne…pas	-3	-3	-3	-9	supporte.	3	3	3	Patient 3	0	15	Patient 8	2.5
Patient 3	Parfois j’insiste. Cela	Ne va pas	-3	-3	-3	-7.5	mieux.	3	2	2.5	Patient 3	0	24	Patient 9	2
Patient 3	C’	est un peu	1	1	1	-3	comme la claustrophobie.	-3	-3	-3	Patient 3	-3	16.5	Patient 10	2.75
Patient 4	Après	ça va	3	3	3	7.5	mieux.	3	2	2.5	Patient 4	7.5		Mean	1.51083
Patient 5	Oui, maintenant quand je	le met plus souvent	3	3	3	7.5	ça va mieux.	3	2	2.5	Patient 5	7.5		Median	2.5
Patient 5	Je l’ai mis hier, ce matin, et je	suis	3	3	3	7.5	plus calme.	3	2	2.5	Patient 5	7.5
Patient 5	Parce que hier on a mis et j’ai bougé tout le temps, mais on me l’	A mis tout à l’heure	3	3	3	9	et c’était bien.	3	3	3	Patient 5	7.5
Patient 5	Je	vois	3	3	3	9	que ça aide	3	3	3	Patient 5	9
Patient 6	Après le masque je	me suis ressenti	3	3	3	7.5	mieux.	3	2	2.5	Patient 6	6.25
Patient 6	Je pouvais...	c’était	3	3	3	7.5	mieux.	3	2	2.5	Patient 6	6.25
Patient 6	Et après je l’	ai	3	3	3	-7.5	Retiré : ouuuf...	-3	-2	-2.5	Patient 6	-6.25
Patient 7	Pour l’instant, c’	est	3	3	3	7.5	mieux.	3	2	2.5	Patient 7	6.25
Patient 8	Après vous	êtes	3	3	3	7.5	pas mal.	3	2	2.5	Patient 8	6.25
Patient 8	Vous	vous sentez	3	3	3	7.5	plus calme.	3	2	2.5	Patient 8	6.25
Patient 9	Et je	passe	3	3	3	9	des très bonnes nuits	3	3	3	Patient 9	7.5
Patient 9	Et c’est bien, ça me	permet	3	3	3	9	de bien me reposer quand même	3	3	3	Patient 9	7.5
Patient 9	J’	apprécie	3	3	3	9	le fait de pouvoir respirer seul.	3	3	3	Patient 9	7.5
Patient 9	Mais des fois le matin c’	est	3	3	3	-3	un peu difficile	-1	-1	-1	Patient 9	-2.5
Patient 10	Ça	va	3	3	3	7.5	mieux, ça c’est mieux	3	2	2.5	Patient 10	6.25
Patient 10	C’	est	3	3	3	9	bien, quoi.	3	3	3	Patient 10	7.5

## Sheet: CAB
Cognitive attitudes before NIV
			Expert 1	Expert 2	Mean	Coefficient		Expert 1	Expert 2	Mean		Source
1	2	3	3c	3c		3c mean * 4c mean	4	4c	4c
Source	AO1	VC					AO2 or CM						Final
Patient 1	On m’avait dit que c’est une machine qui vous	donnera	3	3	3	9	de l’air d’une quantité comme vous le demandez.	3	3	3	Patient 1	7.5	31.5	Patient 1	2.625
Patient 1	Ah oui ; on m’a dit que je	serai	3	3	3	7.5	mieux par rapport à ce que j’ai là.	3	2	2.5	Patient 1	6.25	25.5	Patient 2	2.83333
Patient 1	Donc, j’	ai dit	3	3	3	9	très bien.	3	3	3	Patient 1	7.5	4.5	Patient 3	0.75
Patient 1	Parce que je ne suis pas en très bon état et j’	ai pensé	3	3	3	6	Que au moins ça peut servir...	2	2	2	Patient 1	5	-0.75	Patient 4	-0.125
Patient 2	Bon bah grosso modo je	crois	3	2	2.5	7.5	que ça aide à la respiration.	3	3	3	Patient 2	7.5	2.25	Patient 5	0.75
Patient 2	Ça	fait	3	3	3	9	une fuite dans les poumons.	3	3	3	Patient 2	0	9	Patient 6	3
Patient 2	J’ai	pensé	3	3	3	9	que c’est efficace, utile, ah oui oui oui, bien sûr.	3	3	3	Patient 2	7.5	9	Patient 7	3
Patient 3	Je me suis	préparé	3	3	3	-4.5	à avoir une certaine indisposition avec.	-1	-2	-1.5	Patient 3	-3.75	18	Patient 8	2
Patient 3	Je	pense	3	3	3	9	ça aide à respirer.	3	3	3	Patient 3	9	27	Patient 9	3
Patient 4	Je	ne me suis pas	-3	0	-1.5	0	même posé une question	0	0	0	Patient 4	0	6	Patient 10	1
Patient 4	J’	étais	3	0	1.5	-0.75	tellement dans la vague que j’ai pas posé une question	-1	0	-0.5	Patient 4	-0.5		Mean	1.88333
Patient 5	Non	je ne savais pas	-3	0	-1.5	2.25	du tout	-3	0	-1.5	Patient 5	1.5		Median	2.3125
Patient 6	On m’a dit que ça	aide	3	3	3	9	à respirer.	3	3	3	Patient 6	9
Patient 7	Il a dit que ça	ouvrait	3	3	3	9	mes bronches et ça m’aiderait à respirer.	3	3	3	Patient 7	7.5
Patient 8	A quoi ça sert déjà vous	faire	3	3	3	9	respirer régulièrement.	3	3	3	Patient 8	9
Patient 8	Deuxièmement,	faciliter	3	3	3	4.5	le sommeil.	0	3	1.5	Patient 8	4.5
Patient 8	Ça vous	ventile	3	3	3	4.5	le cerveau.	0	3	1.5	Patient 8	4.5
Patient 9	Difficilement, mais j’ai vu que ça	rapportai	3	3	3	9	du bien-être.	3	3	3	Patient 9	7.5
Patient 9	Ça	amène	3	3	3	9	à l’indépendance, ça.	3	3	3	Patient 9	9
Patient 9	Il fallait, de toute façon, c’	était	3	3	3	9	nécessaire, oui oui.	3	3	3	Patient 9	7.5
Patient 10	Ça	sert	3	3	3	9	à faire partir l’eau des poumons. En poussant l’air dans les poumons.	3	3	3	Patient 10	9
Patient 10	C’	est	3	3	3	-3	nouveau, on doute !	-1	-1	-1	Patient 10	0

## Sheet: CAD
Cognitive attitudes during NIV
			Expert 1	Expert 2	Mean	Coefficient		Expert 1	Expert 2	Mean		Source
1	2	3	3c	3c		3c mean * 4c mean	4	4c	4c
Source	AO1	VC					AO2 or CM
Patient 1	Au début j’ai pensé que ça	sera	3	3	3	7.5	mieux.	3	2	2.5	Patient 1	6.25			Final
Patient 1	J’ai pensé que je	pouvais	3	3	3	7.5	le supporter sans problème.	3	2	2.5	Patient 1	6.25	-12	Patient 1	-0.8
Patient 1	Hors après j’ai	eu	3	3	3	-9	l’impression de contraire.	-3	-3	-3	Patient 1	-7.5	7.5	Patient 2	2.5
Patient 1	J’ai	commencé	3	3	3	-9	à étouffer.	-3	-3	-3	Patient 1	-7.5	-16.5	Patient 3	-1.375
Patient 1	J’	ai	3	3	3	-9	souffert déjà, mais moins que ça.	-3	-3	-3	Patient 1	-9	9	Patient 4	3
Patient 2	Par contre,	c’est vrai	3	3	3	7.5	que ça avance.	3	2	2.5	Patient 2	7.5	9	Patient 5	3
Patient 3	Un jour	ça se passe	3	3	3	9	bien, y a pas de problème.	3	3	3	Patient 3	9	-4.5	Patient 6	-1.5
Patient 3	J’	ai	3	3	3	-9	des problèmes pour le mettre parce que je suis mal à x-raisons.	-3	-3	-3	Patient 3	-9	7.5	Patient 7	0.833333
Patient 3	Vous voyez qu’il	a	3	3	3	-7.5	un problème.	-3	-2	-2.5	Patient 3	-7.5	-9	Patient 8	-0.5
Patient 3	Quand j’ai un masque, c’	est	3	3	3	-9	un gros problème.	-3	-3	-3	Patient 3	-9	12	Patient 9	2
Patient 4	Ah bah, je	pense	3	3	3	9	oui.	3	3	3	Patient 4	9	2.25	Patient 10	0.25
Patient 5	J’	avoue	3	3	3	9	que je respire bien, justement.	3	3	3	Patient 5	9		Mean	0.740833
Patient 6	Si	J’	0	3	1.5	-4.5	j’étouffe.	-3	-3	-3	Patient 6	-4.5		Median	0.541667
Patient 7	Malgré le fait que j’	ai eu	3	3	3	-9	le sentiment d’étouffement.	-3	-3	-3	Patient 7	-7.5
Patient 7	C’	était	3	3	3	9	bien.	3	3	3	Patient 7	7.5
Patient 7	Mais ils ont mis le masque le matin et ils ont resté avec moi et quand j’ai pris le rythme d’oxygène	ça a devenu	3	3	3	7.5	mieux.	3	2	2.5	Patient 7	6.25
Patient 8	Ça	provoque...	3	3	3	-9	des étouffements.	-3	-3	-3	Patient 8	-9
Patient 8	On	a	3	3	3	-7.5	l’impression qu’on ne respire pas assez.	-3	-2	-2.5	Patient 8	-7.5
Patient 8	Bah		0	0	0	0	des moments ça vous étouffe.	-3	-2	-2.5	Patient 8	0
Patient 8	Et, vous	êtes	3	3	3	7.5	à l’aise.	3	2	2.5	Patient 8	7.5
Patient 8	Il	y a	3	3	3	-9	la peur d’étouffer	-3	-3	-3	Patient 8	-9
Patient 8	Moi je pense que ça	doit	3	3	3	9	être facile à s’adapter	3	3	3	Patient 8	9
Patient 9	C’	était	3	3	3	9	utile et efficace bien sur.	3	3	3	Patient 9	7.5
Patient 9	Non, dans a nuit c’	est	3	3	3	3	normale, et dans la journée...	0	2	1	Patient 9	3
Patient 10	Au départ, c’	était	3	3	3	-3	un peu dur.	-1	-1	-1	Patient 10	-2.5
Patient 10	puis après quand j’	ai	3	3	3	4.5	repris le rythme, ça été.	1	2	1.5	Patient 10	4.5
Patient 10	Bah..je	ne sais trop bien	-1	-2	-1.5	0.75	parce que la première fois , bon bah il n’y a pas de comparaison avec autre chose. Donc, bon...	-1	0	-0.5	Patient 10	0.75

## Sheet: CAA
Cognitive attitudes after NIV
			Expert 1	Expert 2	Mean	Coefficient		Expert 1	Expert 2	Mean		Source
1	2	3	3c	3c		3c mean * 4c mean	4	4c	4c
Source	AO1	VC					AO2 or CM
Patient 1	Parce que je ne supporte pas, j’	ai	3	3	3	-9	rien à faire.	-3	-3	-3	Patient 1	-51	Patient 1	-2.125
Patient 1	Première séance	c’était	3	3	3	9	très bien.	3	3	3	Patient 1	-4.25	Patient 2	-0.472222
Patient 1	Après, je	ne pouvais pas	-3	-3	-3	-9	voir le truc.	3	3	3	Patient 1	-34.5	Patient 3	-1.91667
Patient 1	Je	ne peux plus	-3	-3	-3	-9	le voir.	3	3	3	Patient 1	13.5	Patient 4	2.25
Patient 1	Malheureusement je	ne connais pas	-3	-3	-3	-9	les côtés positifs.	3	3	3	Patient 1	0	Patient 5	0
Patient 1	Après j’	ai pensé	3	3	3	-9	que ce n’est pas efficace.	-3	-3	-3	Patient 1	-18	Patient 6	-3
Patient 1	En plus, quand on regarde les résultats, c’	était	3	3	3	-7.5	pas meilleur. Pas d’amélioration.	-3	-2	-2.5	Patient 1	25.5	Patient 7	1.7
Patient 1	L’oxygène dans le sang	n’a pas	-3	-3	-3	-7.5	amélioré.	3	2	2.5	Patient 1	34.5	Patient 8	2.875
Patient 2	Comment dire, vous vous demandez	est-ce que	0	-2	-1	-1.5	ce n’est pas trop cher payé.	1	2	1.5	Patient 2	27	Patient 9	1.125
Patient 2	Je	ne suis pas	-3	-3	-3	-9	sûr.	3	3	3	Patient 2	30	Patient 10	2.5
Patient 2	On	sent quand même	3	2	2.5	6.25	que la respiration est mieux, au bout d’une chemin.	3	2	2.5	Patient 2		Mean	0.293611
Patient 3	Et c’	est	3	3	3	-6	rudimentaire.	-3	-1	-2	Patient 3		Median	0.5625
Patient 3	Le masque	est	3	3	3	-6	quelque chose de rudimentaire.	-3	-1	-2	Patient 3
Patient 3	Le masque c’	est	3	3	3	3	utile mais pas intelligent.	1	1	1	Patient 3
Patient 3	Mais je dirai, ça	sert	3	3	3	-9	à rien, parce que je serai très mal à l’aise, me fait pas du bien du tout ! du tout ! et au bout d’un moment je l’enlève et je le refuse.	-3	-3	-3	Patient 3
Patient 3	Ça m'a	mis	3	3	3	-9	tellement mal à l’aise que je ne veux plus rien.	-3	-3	-3	Patient 3
Patient 3	C’	est	3	3	3	-7.5	simplement un mal-être à respirer.	-3	-2	-2.5	Patient 3
Patient 4	C’	est	3	3	3	4.5	un peu mieux, mais vous voyez que je suis encore là.	1	2	1.5	Patient 4
Patient 4	Je pense que c’	était	3	3	3	9	nécessaire.	3	3	3	Patient 4
Patient 5	Je	vois	3	3	3	9	que ça aide.	3	3	3	Patient 5
Patient 5	Je	ne peux pas du tout	-3	-3	-3	-9	bouger	3	3	3	Patient 5
Patient 6	J’étouffe et c’	est	3	3	3	-9	pas la peine de le mettre.	-3	-3	-3	Patient 6
Patient 6	Mais ça me	fais	3	3	3	-9	mal quand ils l’ont mis.	-3	-3	-3	Patient 6
Patient 7	Ça	reste	3	3	3	9	efficace.	3	3	3	Patient 7
Patient 7	Justement j’	étais	3	3	3	9	oxygenée à 100%.	3	3	3	Patient 7
Patient 7	Les côtés positifs, ça	améliore	3	2	2.5	7.5	la respiration.	3	3	3	Patient 7
Patient 7	L’oxygène...ça c’	est	3	3	3	9	super.	3	3	3	Patient 7
Patient 7	Côtés négatifs, juste si c’	est	3	3	3	-9	trop long, l’étouffement	-3	-3	-3	Patient 7
Patient 8	C’	est	3	3	3	9	efficace.	3	3	3	Patient 8
Patient 8	Et troisièmement, après une nuit avec le masque je	pense	3	3	3	9	que ça me fait bien.	3	3	3	Patient 8
Patient 8		que ça me fait, surtout	3	3	3	9	Du bien	3	3	3	Patient 8
Patient 8	Oui, c’est comme ça, il	faut	3	3	3	7.5	l’accepter.	3	2	2.5	Patient 8
Patient 9	Parce que je	ressens	3	3	3	9	le bien fait	3	3	3	Patient 9
Patient 9	C’	était	3	3	3	9	utile et efficace bien sur	3	3	3	Patient 9
Patient 9	Mais des fois le matin c’	est	3	3	3	-3	un peu difficile, je reviens le mettre un peu plus.	-1	-1	-1	Patient 9
Patient 9	Des fois ça me	fait	3	3	3	9	du bien et j’aimerai bien le conserver d’avantage.	3	3	3	Patient 9
Patient 9	Je	retrouve	3	3	3	9	mon rythme respiratoire, mon oxygénation du sang, ça me permet d’être moins fatigué dans ma tête et réfléchir d’avantage à toutes les décisions et les actions que je dois faire et même préparer les discussions avec mes enfants, etc.	3	3	3	Patient 9
Patient 9	Si je suis avec le masque je	Ne peux pas	-3	-3	-3	-6	Communiquer.	2	2	2	Patient 9
Patient 9	C’est plus facile 2-3 heures, pendant ces 2-3 heures je sais que je	suis	3	3	3	-9	piégé pour ça.	-3	-3	-3	Patient 9
Patient 9	Donc il	n’y a pas	-3	-3	-3	9	des points négatifs en soit.	-3	-3	-3	Patient 9
Patient 10	Parce que je me suis rendu compte que je	pouvais	3	3	3	7.5	mieux respirer.	3	2	2.5	Patient 10
Patient 10	Maintenant, aujourd’hui je me suis rendu compte, qu’en mettant un peu plus allongé, je	respirais	3	3	3	4.5	normalement.	0	3	1.5	Patient 10
Patient 10	On dirait que ça..comme si ça m’	aidé	3	3	3	9	à respirer, parce que ça m’envoie l’air.	3	3	3	Patient 10
Patient 10	C’	est	3	3	3	9	que c’est efficace, c’est que c’est efficace.	3	3	3	Patient 10

## Sheet: ATC
Attitudes towards caregivers
			Expert 1	Expert 2	Mean	Coefficient		Expert 1	Expert 2	Mean		Source
1	2	3	3c	3c		3c mean * 4c mean	4	4c	4c
Source	AO1	VC					AO2 or CM							Final
Patient 1	Ils	ont	3	3	3	3	expliqué un peu à quoi ça sert la machine.	0	2	1	Patient 1	7.5	Patient 1	0.625
Patient 1	Non ça	Ne m’a pas	-3	-3	-3	-9	calmé pour longtemps.	3	3	3	Patient 1	9	Patient 2	3
Patient 1	Ça je	peux	3	3	3	9	rien dire. Très attentionné même.	3	3	3	Patient 1	-27	Patient 3	-1.8
Patient 1	Ils me	branchent et puis ils reviennent	3	3	3	4.5	et me demandent, ça va ?	0	3	1.5	Patient 1	0	Patient 4	0
Patient 2	Ah non, ça	m’a	3	3	3	9	calmé.	3	3	3	Patient 2	12	Patient 5	0.666667
Patient 3	Donc, là clairement il y	a	3	3	3	-9	le discours avec les soignants qui ne comprennent rien.	-3	-3	-3	Patient 3	0	Patient 6	0
Patient 3	Les soignants	ne s’occupent pas	-3	-3	-3	9	Vous mettez le masque, point final !	-3	-3	-3	Patient 3	31.5	Patient 7	2.625
Patient 3	Vous	devez	3	3	3	-9	mettre le masque, point !	-3	-3	-3	Patient 3	3	Patient 8	1
Patient 3	Je	trouve	3	3	3	-9	ça complétement stupide	-3	-3	-3	Patient 3	36	Patient 9	3
Patient 3	Je	me suis	3	3	3	-9	engeulé avec toutes les infirmières là.	-3	-3	-3	Patient 3	9	Patient 10	3
Patient 4	Oui oui, ils	ont	3	3	3	9	expliqué que c’est pour l’oxygène, voilà...	3	3	3	Patient 4		Mean	1.21167
Patient 4	Ils m’	ont dit	3	3	3	-9	«qu’il fallait le mettre, il fallait le mettre », c’était l’impératif.	-3	-3	-3	Patient 4		Median	0.833333
Patient 5		Pas	-3	-3	-3	-9	grande chose	3	3	3	Patient 5
Patient 5	Ils	Ont dit	3	3	3	3	simplement comment respirer, bien sûr.	1	1	1	Patient 5
Patient 5	Si, ils	m’ont expliqué	3	3	3	9	qu’il faut respirer doucement.	3	3	3	Patient 5
Patient 5	C’	était	3	3	3	9	bien pour moi.	3	3	3	Patient 5
Patient 5	Oui. Si je demande quelque chose, oui il	n’y a pas de	-3	-3	-3	9	problème.	-3	-3	-3	Patient 5
Patient 5	Ils	ne sont pas	-3	-3	-3	-9	toujours à l’écoute de patient, je trouve.	3	3	3	Patient 5
Patient 6	Oui, ils	m’ont	3	3	3	9	expliqué.	3	3	3	Patient 6
Patient 6	Non, ils m’	ont mis	3	3	3	-9	deux fois et ils n’ont pas assisté. C’était vraiment un point terrible.	-3	-3	-3	Patient 6
Patient 7	Bah le médecin	m’a bien	3	3	3	9	expliqué.	3	3	3	Patient 7
Patient 7	Dès que vous avez un problème, ils	sortent	3	3	3	9	Tout de suite. Super agréable, super gentil.	3	3	3	Patient 7
Patient 7	Dès qu’ils	font quelque chose	3	3	3	9	ils vous préviennent. Attention, je vais piquer, je vais mettre le masque, je mis l’oxygène. Franchement, bien...	3	3	3	Patient 7
Patient 7	Non non, ils	sont	3	3	3	4.5	restés avec moi un peu.	1	2	1.5	Patient 7	4.5
Patient 8	Ah ils	peuvent	3	3	3	3	venir parfois...	1	1	1	Patient 8	3
Patient 9	Ils	ont	3	3	3	9	trouvé un bon mot.	3	3	3	Patient 9	9
Patient 9	Mais on a	fait	3	3	3	9	un bon accord.	3	3	3	Patient 9	9
Patient 9	Donc on s’entend comme ça entre nous et ça	se passe	3	3	3	9	très très bien.	3	3	3	Patient 9	9
Patient 9	Dans la façon générale j’	ai	3	3	3	9	la confiance à la médecine et dans l’emploi médical. Puis la Salpétrière c’est une sacre maison.	3	3	3	Patient 9	9
Patient 10	Bah ils ont dit qu’il fallait aller dans le sens de la machine, ça m’	a	3	3	3	9	bien aidé.	3	3	3	Patient 10	9

## Sheet: ATR
Attitudes towards family
			Expert 1	Expert 2	Mean	Coefficient		Expert 1	Expert 2	Mean		Source
1	2	3	3c	3c		3c mean * 4c mean	4	4c	4c
Source	AO1	VC					AO2 or CM
Patient 1	C’	est	3	3	3	-9	difficile.	-3	-3	-3	Patient 1		Source	Final
Patient 1	C’	est	3	3	3	-7.5	quand même un peu dur, c’est stressant.	-2	-3	-2.5	Patient 1	-12	Patient 1	-1
Patient 1	Quand je souffre	Je n’aime pas	-3	-3	-3	-4.5	la voir	0	3	1.5	Patient 1	4.5	Patient 2	0.75
Patient 1	Ma femme n’insiste pas, quand j’ai lui expliqué j’ai tellement dit qu’est-ce que ça me fait, elle	était	3	3	3	9	tout à fait d’accord avec moi.	3	3	3	Patient 1	-13.5	Patient 3	-2.25
Patient 2	Ah oui oui oui c’	est	3	3	3	7.5	mieux, quand elle est là.	3	2	2.5	Patient 2	-7.5	Patient 4	-1.25
Patient 2	C’	est	3	3	3	-3	un peu dur de discuter. Pas tant que ça mais...on pouvait quand même communiquer.	-1	-1	-1	Patient 2	19.5	Patient 5	1.625
Patient 3	Je	pense	3	3	3	-9	que je lui fais chier.	-3	-3	-3	Patient 3	0	Patient 6	0
Patient 3	Elle	vois	3	3	3	-4.5	que le masque me fait mal parfois.	-1	-2	-1.5	Patient 3	16.5	Patient 7	0.916667
Patient 4	Ça	ne me rassure pas	-3	-3	-3	-7.5	leur présence, (parce que je ne pouvais pas communiquer avec eux)	2	3	2.5	Patient 4	0	Patient 8	0
Patient 4	Ah oui oui oui, ça pose pas une question. Ils m’	ont dit	3	3	3	0	qu’il ne faut pas l’enlever.	-3	3	0	Patient 4	0	Patient 9	0
Patient 5	Non. Mais je	préfère	3	3	3	9	que quelqu’un est avec moi.	3	3	3	Patient 5	9	Patient 10	3
Patient 5	Je	me sens	3	3	3	9	calme	3	3	3	Patient 5		Mean	0.179167
Patient 5	Je	me sens	3	3	3	9	plus en sécurité	3	3	3	Patient 5		Median	0
Patient 5	Ils	ne comprennent pas	-3	-3	-3	-7.5	très bien.	3	2	2.5	Patient 5
Patient 6	Non non, personne. Non, c’	est	3	3	3	0	pareil.	0	0	0	Patient 6
Patient 7	Ça	me calme	3	3	3	4.5	qu’ils soient là.	0	3	1.5	Patient 7
Patient 7	Quand ils me voient branchée. Mais ça	ne me… pas	-3	-3	-3	-9	Calme	3	3	3	Patient 7
Patient 7	C’	est	3	3	3	-4.5	contradictoire chez moi.	-3	0	-1.5	Patient 7
Patient 7	Ils	essayent	3	3	3	9	de me protéger comme ils peuvent.	3	3	3	Patient 7
Patient 7	Ils	pensent	3	3	3	9	que c’est très bien.	3	3	3	Patient 7
Patient 7	Ils	disent	3	3	3	7.5	que ça améliore mon état.	3	2	2.5	Patient 7
Patient 8	Ça m’	est	3	3	3	0	égale.	0	0	0	Patient 8
Patient 9	Ça les	a	3	3	3	-4.5	un peu choqué.	-1	-2	-1.5	Patient 9
Patient 9	Je	peux	3	3	3	4.5	être seul sans souci	3	0	1.5	Patient 9
Patient 10	Oui, ça	va	3	3	3	9	aussi. Oui.	3	3	3	Patient 10
